# Supplementary material for: Population genomic and historical analysis suggests a global invasion by bridgehead processes in Mimulus guttatus
Source: Commun Biol. 2021 Mar 12;4:327. doi: 10.1038/s42003-021-01795-x (PMC7954805; doi:10.1038/s42003-021-01795-x)
Supplement: Supplementary file 3 — Supplementary Data 2 [file 42003_2021_1795_MOESM3_ESM.xlsx]

## Sheet: Fig3-4
id	PC1	PC2	PC3	pop	taxon	region.ak
00_ATT_N1	2.80123	-2.97004	-1.68476	00-ATT	gut	ak
00_ATT_N2	2.82361	-2.94212	-1.5323	00-ATT	gut	ak
00_ATT_N3	2.88066	-3.05133	-1.51168	00-ATT	gut	ak
02_V142998_3_N1	2.4659	-1.16192	-0.510817	02-V142998	gut	ak
02_V142998_7_N1	2.49993	-1.58832	-0.261346	02-V142998	gut	ak
02_V142998_7_N2	2.71902	-1.87623	-0.128284	02-V142998	gut	ak
03_V153408_N1	2.38374	-1.52388	-1.00649	03-V153408	gut	ak
03_V153408_N2	2.04569	-1.54022	-0.483677	03-V153408	gut	ak
03_V153408_N3	2.13687	-1.79674	-0.73204	03-V153408	gut	ak
10_ABB_10_N1	2.37827	2.95896	1.32758	10-ABB	gut	uk
10_ABB_22_N1	1.95354	2.76855	1.00077	10-ABB	gut	uk
10_ABB_23_N1	2.18667	3.06583	1.28009	10-ABB	gut	uk
10_ALA_4_N1	1.7721	1.2041	0.457407	10-ALA	gut	uk
10_ALA_5_N1	0.814737	1.3814	0.0964882	10-ALA	gut	uk
10_ALA_7_N1	1.86334	2.27794	0.764345	10-ALA	gut	uk
10_AYR_13_N1	2.11602	1.92003	0.830611	10-AYR	gut	uk
10_AYR_18_N1	2.0006	2.04071	0.867437	10-AYR	gut	uk
10_AYR_19_N1	1.77654	2.42956	0.704401	10-AYR	gut	uk
10_BAL_2_N1	2.26036	2.54496	0.897046	10-BAL	gut	uk
10_BAL_24_N1	2.58078	2.99996	1.03005	10-BAL	gut	uk
10_BAL_3_N1	2.44447	2.83679	1.02962	10-BAL	gut	uk
10_BOD_2_N1	-0.109036	3.15346	-0.440857	10-BOD	gut	uk
10_BOD_3_N1	-0.634399	2.64791	-0.410435	10-BOD	gut	uk
10_BOD_7_N1	-1.23022	3.36589	-0.275104	10-BOD	gut	uk
10_CER_25_N1	-0.027873	2.44166	0.00338371	10-CER	gut	uk
10_CER_26_N1	0.0126516	2.94673	0.467669	10-CER	gut	uk
10_CER_26_N1_B	0.203343	2.46025	0.166801	10-CER	gut	uk
10_CER_28_N1	0.900699	3.3313	0.803481	10-CER	gut	uk
10_COL_31_N1	1.96142	2.13494	0.506439	10-COL	gut	uk
10_COL_35_N1	1.88653	2.19493	0.597367	10-COL	gut	uk
10_COL_45_N1	1.5381	2.52775	1.06802	10-COL	gut	uk
10_DBL_14	0.525946	0.79874	0.309238	11-09-DBL	gut	uk
10_DUM_1_N1	1.36567	2.57123	0.59501	10-DUM	gut	uk
10_DUM_16_N1	1.67409	1.96132	1.16519	10-DUM	gut	uk
10_DUM_4_N1	1.61934	2.79366	1.03076	10-DUM	gut	uk
10_DUR_1_N1	0.124212	3.58139	0.764582	10-DUR	gut	uk
10_DUR_3_N1	-0.312127	3.51535	0.319145	10-DUR	gut	uk
10_DUR_5_N1	-0.0454968	3.11778	0.192421	10-DUR	gut	uk
10_ESH_1_N1	-0.774769	3.55072	-0.252676	10-ESH	gut	uk
10_ESH_1_N2	0.291772	3.16528	-0.0615321	10-ESH	gut	uk
10_ESH_2_N1	-0.392214	2.69509	0.107587	10-ESH	gut	uk
10_ETT_5_N1	3.44545	2.8191	1.30965	10-ETT	gut	uk
10_ETT_8_N1	3.2523	2.83615	1.49077	10-ETT	gut	uk
10_ETT_9_N1	3.22886	2.86894	1.48766	10-ETT	gut	uk
10_HAM_24_N1	-0.116563	3.886	0.868875	10-HAM	gut	uk
10_HAM_29_N1	-0.556128	3.80864	0.872269	10-HAM	gut	uk
10_HAM_29_N2	-0.883534	3.54487	0.592542	10-HAM	gut	uk
10_HOU_13_N1	0.922864	2.331	0.175884	10-HOU	gut	uk
10_HOU_16_N1	0.914477	2.11505	0.261931	10-HOU	gut	uk
10_HOU_2_N1	0.7529	1.99643	0.356071	10-HOU	gut	uk
10_MUK_21_N1	1.13315	3.43885	0.71535	10-MUK	gut	uk
10_MUK_25_N1	0.287048	3.26141	0.252662	10-MUK	gut	uk
10_MUK_26_N1	0.6157	3.20165	0.387398	10-MUK	gut	uk
10_NIN_1_N1	-0.446748	3.64422	0.236519	10-NIN	gut	uk
10_NIN_23_N1	-0.560272	3.44528	0.378491	10-NIN	gut	uk
10_NIN_5_N1	-0.115164	3.29009	-0.129339	10-NIN	gut	uk
10_QUA_10_N1	-0.35035	2.94344	-0.333828	10-QUA	gut	uk
10_QUA_6_N1	-0.280247	3.21852	0.0638705	10-QUA	gut	uk
10_QUA_8_N1	-0.110998	3.23313	0.0248625	10-QUA	gut	uk
10_QUA_8_N2_B	0.178338	2.62434	-0.319999	10-QUA	gut	uk
10_SEL_1_N1	2.79651	1.61599	0.840446	10-SEL	gut	uk
10_SEL_2_N1	1.62166	2.13608	0.748351	10-SEL	gut	uk
10_SEL_3e_N1	3.17924	2.87056	1.41804	10-SEL	gut	uk
10_TOM_3_N1	1.45208	2.96784	0.882807	10-TOM	gut	uk
10_TOM_9_N1	1.12547	2.63059	1.07606	10-TOM	gut	uk
10_TU6_5_N1	0.485215	2.54886	0.892331	10-TU6	gut	uk
10_TU6_6_N1	0.191238	2.77721	0.664534	10-TU6	gut	uk
10_TU6_7_N1	0.355783	2.70392	0.52565	10-TU6	gut	uk
10_WOL_1_N1	-0.130969	2.57817	-0.0423613	10-WOL	gut	uk
10_WOL_10_N1	1.19646	2.03301	-0.0742882	10-WOL	gut	uk
10_WOL_18_N1	0.719852	1.96414	0.212866	10-WOL	gut	uk
11_09_DBL_1_1	1.16997	2.37894	0.409364	11-09-DBL	gut	uk
11_09_DBL_1_2	1.49432	1.56591	0.426515	11-09-DBL	gut	uk
11_09_DBL_1_3	1.03914	1.74164	0.498147	11-09-DBL	gut	uk
11_09_DBL_2_2	1.36324	1.97063	0.475366	11-09-DBL	gut	uk
11_09_DBL_2_3	1.10166	1.23028	0.444942	11-09-DBL	gut	uk
11_09_DBL_3_1	0.411258	0.923909	-0.237418	11-09-DBL	gut	uk
11_09_DBL_3_1b	0.287601	1.13317	0.238088	11-09-DBL	gut	uk
11_09_DBL_3_3	0.37268	0.869906	0.0504567	11-09-DBL	gut	uk
11_09_DBL_3_4	1.16486	1.52392	0.375899	11-09-DBL	gut	uk
11_09_DBL_4_2	2.05636	1.93184	0.39226	11-09-DBL	gut	uk
11_09_DBL_4_3	1.79187	1.45171	0.500844	11-09-DBL	gut	uk
11_09_DBL_4_3b	2.42595	1.89669	0.63161	11-09-DBL	gut	uk
11_09_DBL_4_4	2.40472	1.78517	0.726721	11-09-DBL	gut	uk
11_09_DBL_5_1	1.49922	1.14667	0.400498	11-09-DBL	gut	uk
11_09_DBL_5_3	2.11638	1.53386	0.816206	11-09-DBL	gut	uk
11_DBL_1_1	1.20747	0.767659	0.0651099	11-09-DBL	gut	uk
11_DBL_1_2	1.20496	1.29916	0.010245	11-09-DBL	gut	uk
11_DBL_1_N1	0.795212	1.28612	0.417857	11-09-DBL	gut	uk
11_DBL_19_N1	1.0749	1.00008	0.4549	11-09-DBL	gut	uk
11_DBL_19_N1_B	1.12087	0.917062	0.617194	11-09-DBL	gut	uk
11_DBL_19_N2_B	2.00813	1.93991	0.893907	11-09-DBL	gut	uk
11_DBL_7_N1	1.55493	2.21858	0.591471	11-09-DBL	gut	uk
12_CHR_13_N1	-2.0818	1.69261	-0.265413	12-CHR	gut	nz
12_CHR_8_N1_B	-2.78338	1.74348	-0.8303	12-CHR	gut	nz
12_DUD_32_N5	-2.09665	0.803131	-0.666868	12-DUD	gut	nz
12_DUD_32_N5_B	-3.79494	1.53594	-1.62313	12-DUD	gut	nz
12_DUD_34_B	-3.5676	1.21838	-1.25802	12-DUD	gut	nz
12_DUD_44_N1_B	-3.36763	1.18595	-1.28449	12-DUD	gut	nz
12_DUD_44_N2_B	-3.71319	1.2597	-1.13666	12-DUD	gut	nz
12_DUD_44_N3_B	-3.44155	1.20568	-1.09419	12-DUD	gut	nz
12_NEN_16	-0.557692	3.03782	0.0355257	12-NEN	gut	uk
12_NEN_17	-0.132865	2.99804	0.294368	12-NEN	gut	uk
12_OTA_1_N1_B	-3.87608	1.5672	-1.559	12-OTA	gut	nz
12_OTA_4_N2_B	-3.74685	1.64337	-1.55469	12-OTA	gut	nz
13_AMB_bulk_A3	-3.06443	1.24105	-0.78002	13-AMB	gut	nz
13_AMB_N1	-3.79052	2.05002	-0.395761	13-AMB	gut	nz
13_AMB_N2	-4.07559	2.04852	-0.427567	13-AMB	gut	nz
13_AMB_N3	-3.57199	1.46848	-0.661641	13-AMB	gut	nz
13_AMB_N4	-3.55036	1.37256	-0.892936	13-AMB	gut	nz
13_BKN_52_N1	-0.755605	3.94353	0.387774	13-BKN	gut	uk
13_BKN_54_N1	1.15538	3.83937	0.971158	13-BKN	gut	uk
13_BKN_55_N1	-1.36671	3.65476	-0.0483094	13-BKN	gut	uk
13_BRA_10_N1	-1.547	3.41473	0.0195327	13-BRA	gut	uk
13_BRA_5_N1	-0.448735	3.30768	0.338541	13-BRA	gut	uk
13_BRA_54_N1	-0.311468	3.27023	-0.00750765	13-BRA	gut	uk
13_DBL_1_1	1.26697	1.08252	0.707777	11-09-DBL	gut	uk
13_DRN_51_N1	0.0816729	3.64619	0.583038	13-DRN	gut	uk
13_DRN_52_N1	-1.25534	3.66738	0.651595	13-DRN	gut	uk
13_DRN_53_N1	-0.00828506	3.5393	0.677649	13-DRN	gut	uk
13_EVI_33_N1	3.35628	2.7719	1.40481	13-EVI	gut	uk
13_EVI_33_N2	3.2683	2.70939	1.40748	13-EVI	gut	uk
13_EVI_33_N3	3.27749	2.80711	1.45259	13-EVI	gut	uk
13_FER_N1	1.41701	1.95278	0.382781	13-FER	gut	uk
13_FER_N2	2.00295	2.16253	0.836255	13-FER	gut	uk
13_FER_N4	2.43317	2.21856	0.810356	13-FER	gut	uk
13_KAK_bulk_A1	-1.03784	1.91059	0.204103	13-KAK	gut	nz
13_KAK_N1	-2.34856	2.49637	-0.222243	13-KAK	gut	nz
13_KAK_N2	-2.47123	2.26756	-0.219539	13-KAK	gut	nz
13_KAK_N3	-2.01521	2.31563	-0.182271	13-KAK	gut	nz
13_KAK_N4	-2.26419	2.3504	-0.327087	13-KAK	gut	nz
13_LOM_34_N1	0.523176	2.03253	-0.427405	13-LOM	gut	uk
13_LOM_35_N1	0.179946	1.79631	-0.74422	13-LOM	gut	uk
13_LOM_35_N2	0.354965	2.10912	-0.601649	13-LOM	gut	uk
13_MOS_bulk_A1	0.356418	0.432281	0.625304	13-MOS	gut	nz
13_MOS_N1	0.475989	0.985122	0.374029	13-MOS	gut	nz
13_MOS_N2	-0.039256	1.13427	0.181225	13-MOS	gut	nz
13_MOS_N3	0.225004	1.26969	0.0379981	13-MOS	gut	nz
13_MOS_N4	0.308105	1.0383	0.391121	13-MOS	gut	nz
13_SKA_bulk_A4	-2.01199	-3.11191	5.92057	13-SKA	gut	fo
13_SKA_N1	-2.28037	-3.67837	6.0283	13-SKA	gut	fo
13_SKA_N3	-2.26437	-3.82282	6.18392	13-SKA	gut	fo
13_SKA_N4	-1.80313	-3.17698	5.28129	13-SKA	gut	fo
13_VFC_1_N1	1.59004	-0.949551	-0.199957	13-VFC	gut	nam
13_VFC_2_N1	1.50927	-1.01754	-0.665134	13-VFC	gut	nam
13_VFC_4_N1	2.09969	-0.620153	0.000102034	13-VFC	gut	nam
13_VFC_4_N2	1.52981	-0.959792	-0.681103	13-VFC	gut	nam
14_BOG_4_N1	-0.358682	2.52622	0.108479	14-BOG	gut	uk
14_BOG_5_N1	-0.373464	1.31986	-0.287116	14-BOG	gut	uk
14_BRI_14_N2	2.08916	2.20117	0.577885	14-BRI	gut	uk
14_BRI_14_N3	0.994421	1.84838	0.0290887	14-BRI	gut	uk
14_BRI_14_N3_B	0.505506	1.49456	-0.0380638	14-BRI	gut	uk
14_CAR_N1	-0.285602	2.71982	0.362722	14-CAR	gut	uk
14_CAR_N3	0.696025	2.91814	0.287255	14-CAR	gut	uk
14_CAR_N4	0.0403594	2.7502	0.345216	14-CAR	gut	uk
14_CRO_10_N1	0.304693	2.3171	0.546295	14-CRO	gut	uk
14_CRO_11_N1	0.217868	2.16026	0.559556	14-CRO	gut	uk
14_CRO_9_N1	0.503835	1.93121	0.701117	14-CRO	gut	uk
14_DAL_24_N1	0.371079	2.12817	0.512675	14-DAL	gut	uk
14_DAL_8_N1	-0.159958	1.86941	-0.0427491	14-DAL	gut	uk
14_DAL_9_N1	-0.198219	2.41846	-0.0719103	14-DAL	gut	uk
14_DEA_1_N1	0.937402	1.3731	0.408806	14-DEA	gut	uk
14_DEA_3_N1	-0.101548	1.57858	0.512555	14-DEA	gut	uk
14_DEA_5_N1	0.146774	1.77284	-0.255509	14-DEA	gut	uk
14_GLA_2_N1	2.77833	3.033	0.920217	14-GLA	gut	uk
14_GLA_2_N2	2.67054	2.9465	0.807265	14-GLA	gut	uk
14_GLA_2_N3	2.58007	3.0148	0.963279	14-GLA	gut	uk
14_HUN_1_N1	0.462036	2.26883	0.124967	14-HUN	gut	uk
14_HUN_3_N1	0.304098	2.17383	-0.205459	14-HUN	gut	uk
14_HUN_6_N1	0.136571	1.67556	-0.039339	14-HUN	gut	uk
14_LAG_35_A	1.6553	1.43581	0.404745	14-LAG	gut	uk
14_LAG_39_A	2.25876	1.85931	0.492411	14-LAG	gut	uk
14_LAG_6_B	2.03326	2.23361	0.582313	14-LAG	gut	uk
14_MAR_17_N1	3.266	2.28522	1.42529	2021-03-14	gut	uk
14_MAR_17_N2	3.34881	2.51554	1.50655	2021-03-14	gut	uk
14_MAR_17_N2_B	2.49722	1.97821	0.760135	2021-03-14	gut	uk
14_MAR_17_N3	3.09537	2.23181	1.46607	2021-03-14	gut	uk
14_MOO_11_N1	-0.588033	2.92104	-0.0952065	14-MOO	gut	uk
14_MOO_3_N1	-0.827329	3.3754	0.111437	14-MOO	gut	uk
14_MOO_5_N1	-0.73359	2.91157	-0.0198397	14-MOO	gut	uk
14_STI_20_N1	0.216178	2.38654	-0.0313185	14-STI	gut	uk
14_STI_20_N2	-0.235762	2.51525	0.378468	14-STI	gut	uk
14_STI_9_N1	0.324465	2.74033	0.286298	14-STI	gut	uk
14_TCO_1_N1	0.40398	1.70212	0.489001	14-TCO	gut	uk
14_TCO_1_N2_B	0.364379	1.57702	0.293273	14-TCO	gut	uk
14_TCO_3_N1	0.330473	1.39322	0.37236	14-TCO	gut	uk
14_TIL_1_N1	-0.902119	3.04	-0.0222235	14-TIL	gut	uk
14_TIL_4_N1	1.73428	2.8143	0.777781	14-TIL	gut	uk
14_TIL_6_N1	1.10428	2.81713	0.242688	14-TIL	gut	uk
15_BAS_1_1	-2.36765	-4.0846	6.15747	15-BAS	gut	enam
15_BAS_1_2	-2.12706	-3.5202	5.89341	15-BAS	gut	enam
15_BAS_1_3	-2.37156	-3.47793	5.98623	15-BAS	gut	enam
15_BAS_2_1	-2.28226	-3.30401	5.46059	15-BAS	gut	enam
15_BAS_2_2	-2.08372	-3.15348	4.94207	15-BAS	gut	enam
15_BAS_2_3	-2.58805	-3.74833	6.48678	15-BAS	gut	enam
15_BAS_3_1	-2.33137	-3.67008	6.27023	15-BAS	gut	enam
15_BAS_3_2	-2.21601	-3.75444	5.86512	15-BAS	gut	enam
15_BAS_3_3	-1.8536	-3.10123	5.59854	15-BAS	gut	enam
15_ELP_1_N1	-1.08148	3.41925	0.147665	15-ELP	gut	uk
15_ELP_2_N1	-0.75596	3.60341	0.600331	15-ELP	gut	uk
15_ELP_3_N1	-0.980198	3.09521	0.771597	15-ELP	gut	uk
15_FLY_1_1	-0.629363	-1.76491	0.467006	15-FLY	gut	enam
15_FLY_1_2	-0.506655	-1.89102	0.489477	15-FLY	gut	enam
15_FLY_1_3	-0.522603	-1.72504	0.623136	15-FLY	gut	enam
15_FLY_2_1	-0.740883	-2.01233	0.624421	15-FLY	gut	enam
15_FLY_3_1	-0.74474	-1.65736	0.557453	15-FLY	gut	enam
15_FLY_3_2	-0.504171	-1.66912	0.772579	15-FLY	gut	enam
15_FLY_3_3	-0.773734	-1.70617	0.618931	15-FLY	gut	enam
15_OTO_1_1	-2.25696	-3.38225	5.63032	15-OTO	gut	enam
15_OTO_1_2	-2.4518	-3.49142	6.28575	15-OTO	gut	enam
15_OTO_1_3	-2.39218	-3.19848	6.09612	15-OTO	gut	enam
15_OTO_2_1	-2.45187	-3.204	5.74124	15-OTO	gut	enam
15_OTO_2_2	-2.62741	-3.15488	6.0442	15-OTO	gut	enam
15_OTO_2_3	-2.182	-2.73988	5.42481	15-OTO	gut	enam
15_SNB_1_1	2.86457	3.2174	1.70155	15-SNB	gut	enam
15_SNB_1_2	3.01527	3.35864	1.87004	15-SNB	gut	enam
15_SNB_1_3	2.95522	3.25164	1.7144	15-SNB	gut	enam
15_SNB_2_1	2.41176	2.28028	1.21258	15-SNB	gut	enam
15_SNB_2_2	2.39134	2.41595	1.1038	15-SNB	gut	enam
15_SNB_2_3	2.93207	3.14495	1.77304	15-SNB	gut	enam
15_SNB_3_1	2.60689	3.12938	1.67816	15-SNB	gut	enam
15_SNB_3_2	3.11192	3.24335	1.78818	15-SNB	gut	enam
15_SNB_3_3	3.08965	3.36418	1.81	15-SNB	gut	enam
16_AKC_14_N1	3.43208	-2.40451	-1.10764	16-AKC	gut	ak
16_AKC_41_N1	2.93827	-2.86047	-1.66019	16-AKC	gut	ak
16_ALP_109_N1	2.13849	-1.43231	-0.31581	16-ALP	gut	ak
16_ALP_110_N1	2.03624	-1.72886	-0.417759	16-ALP	gut	ak
16_ALP_117_N1	2.26596	-1.38487	-0.00921577	16-ALP	gut	ak
16_AMS_10_N1_B	3.29381	-3.06467	-1.21982	16-AMS	gut	ak
16_AMS_32_N1	3.34407	-2.52139	-1.31517	16-AMS	gut	ak
16_AMS_38_N1	3.37696	-2.78893	-1.43423	16-AMS	gut	ak
16_ANT_102_N1	2.97736	-1.11666	-0.751994	16-ANT	gut	ak
16_ANT_106_N1	2.75651	-0.974485	-0.684818	16-ANT	gut	ak
16_ANT_107_N1	2.50241	-1.27002	-0.644101	16-ANT	gut	ak
16_CTA_26_N1	2.4828	-1.30802	0.0504489	16-CTA	gut	ak
16_CTA_27_N1	2.09322	-1.50783	0.233792	16-CTA	gut	ak
16_CTA_28_N1	2.0854	-1.31562	0.0481437	16-CTA	gut	ak
16_DCR_10_N1	1.99149	-1.11156	-0.309623	16-DCR	gut	ak
16_DCR_9_N1	2.28221	-1.64613	0.127626	16-DCR	gut	ak
16_DHS_22_A2	2.98422	-2.50063	-1.73936	16-DHS	gut	ak
16_DHS_22_N1_B	3.18006	-3.20359	-1.73716	16-DHS	gut	ak
16_DHS_23_N1	3.05088	-3.13845	-1.72463	16-DHS	gut	ak
16_DHS_24_N1	3.15025	-2.92221	-2.18331	16-DHS	gut	ak
16_EBR_59_N1	3.53619	-3.14397	-1.47899	16-EBR	gut	ak
16_EBR_61_N1	3.30755	-3.26634	-1.61473	16-EBR	gut	ak
16_EBR_63_N1	3.23916	-2.91177	-1.56867	16-EBR	gut	ak
16_FOS_10_N1	1.47832	-0.338544	-0.412781	16-FOS	gut	ak
16_FOS_2_N1	1.65788	-0.550677	-0.304207	16-FOS	gut	ak
16_FOS_4_N1	1.52226	-0.796478	-0.400667	16-FOS	gut	ak
16_FPA_22_N1	2.85562	-1.2346	0.329297	16-FPA	gut	ak
16_FPA_26_N1	3.02265	-1.12737	0.563044	16-FPA	gut	ak
16_FPA_44_N1	2.60518	-1.02955	0.59599	16-FPA	gut	ak
16_ICY_901_N1	2.96899	-3.3148	-1.61845	16-ICY	gut	ak
16_ICY_903_N1	3.34224	-2.86545	-1.62364	16-ICY	gut	ak
16_ICY_904_N1	3.39149	-3.25741	-1.88664	16-ICY	gut	ak
16_KCG_10_N1	2.96346	-1.47446	-0.17121	16-KCG	gut	ak
16_KCG_37_N1	2.52035	-1.45596	-0.392303	16-KCG	gut	ak
16_KCG_61_N1	2.27728	-1.42568	-0.2012	16-KCG	gut	ak
16_KFC_19_N1	2.48173	-1.03386	-0.380395	16-KFC	gut	ak
16_KFC_30_N1	2.76415	-1.22434	-0.769385	16-KFC	gut	ak
16_KFC_5_N1	2.48471	-1.2245	-0.415267	16-KFC	gut	ak
16_LAU_3_N1	3.34269	-3.60757	-2.01781	16-LAU	gut	ak
16_LAU_7_N1	3.06371	-3.43457	-1.9534	16-LAU	gut	ak
16_LAU_9_N1	3.16502	-3.12626	-1.98794	16-LAU	gut	ak
16_MFM_107_N1	2.72264	-2.17038	-0.475731	16-MFM	gut	ak
16_MFM_200_N1	2.3374	-1.96853	-0.409451	16-MFM	gut	ak
16_OSO_2_N1	2.13341	-0.756171	-0.627791	16-OSO	gut	ak
16_OSO_3_N1	2.45131	-0.829111	-0.822773	16-OSO	gut	ak
16_OSO_4_N1	2.4532	-1.08972	-0.858929	16-OSO	gut	ak
16_PEW_2_D	3.40403	-3.53604	-2.04838	16-PEW	gut	ak
16_PEW_2_E	3.33352	-3.64252	-2.00437	16-PEW	gut	ak
16_PTL_302_N1	3.1868	-3.07363	-1.75454	16-PTL	gut	ak
16_PTL_302_N2	3.16443	-3.39574	-1.53316	16-PTL	gut	ak
16_PTL_7_D	3.39288	-3.61086	-1.73481	16-PTL	gut	ak
16_PTL_7_E	2.18156	-2.10997	-1.21888	16-PTL	gut	ak
16_PTL_7_F	3.11997	-3.05012	-1.50337	16-PTL	gut	ak
16_PTR_5_A3	1.53214	-1.87743	-1.29206	16-PTR	gut	ak
16_PTR_5_N1	3.42434	-3.69547	-2.22996	16-PTR	gut	ak
16_PTR_5_N2	3.31292	-3.97143	-2.07762	16-PTR	gut	ak
16_PTR_6_N1	3.14777	-3.65931	-2.12713	16-PTR	gut	ak
16_PTR_8_N1	3.01063	-3.63603	-2.17765	16-PTR	gut	ak
16_SDP_24_N1	2.62086	-1.73193	-0.136562	16-SDP	gut	ak
16_SDP_32_N1	2.3054	-1.48219	0.0540522	16-SDP	gut	ak
16_SDP_6_N1	2.54972	-1.6542	0.139832	16-SDP	gut	ak
16_SLS_46_N1	3.25652	-3.86207	-1.9498	16-SLS	gut	ak
16_SLS_47_N1	3.47558	-3.63079	-1.74843	16-SLS	gut	ak
16_SLS_48_N1	3.25117	-3.81358	-1.5935	16-SLS	gut	ak
16_SZA_86_N1	1.99183	-0.687881	-0.367348	16-SZA	gut	ak
16_SZA_88_N1	2.1386	-0.427957	-0.0879103	16-SZA	gut	ak
16_SZA_90_N1	2.20914	-0.66538	-0.404622	16-SZA	gut	ak
16_UGC_1_N1	3.5829	-3.49746	-2.07825	16-UGC	gut	ak
16_UGC_2_N1	3.49251	-2.84355	-2.15484	16-UGC	gut	ak
16_UNA_1_A5	2.12231	-2.55597	-1.50663	16-UNA	gut	ak
16_UNA_1_N1	3.02657	-3.57403	-1.97978	16-UNA	gut	ak
16_UNA_2_N1	3.01777	-3.07027	-1.66217	16-UNA	gut	ak
16_UNA_3_N1	2.94851	-2.90771	-2.34023	16-UNA	gut	ak
16_VAL_13_N1	2.33952	-1.88708	-0.636809	16-VAL	gut	ak
16_VAL_14_N1	2.77701	-1.80343	-0.752412	16-VAL	gut	ak
16_VAL_15_N1	1.94859	-2.08142	-0.439288	16-VAL	gut	ak
16_VAT_3_N1	2.05229	-1.51065	-0.753895	16-VAT	gut	ak
16_VAT_5_N1	2.03477	-1.6146	-0.652369	16-VAT	gut	ak
16_VAT_6_N1	2.1551	-1.41823	-0.737934	16-VAT	gut	ak
16_VCC_2_N1	2.2443	-1.06597	-0.167035	16-VCC	gut	ak
16_VCC_4_N1	2.28339	-1.58529	-0.40267	16-VCC	gut	ak
16_VCC_4_N2	2.18575	-1.5795	-0.680132	16-VCC	gut	ak
16_VCC_N1	1.76805	-1.38331	-0.595583	16-VCC	gut	ak
16_VPT_3_N1	2.04199	-1.48728	-1.23154	16-VPT	gut	ak
16_VPT_4_N1	2.17739	-1.42383	-1.05158	16-VPT	gut	ak
16_VPT_5_N1	1.80379	-1.47838	-1.04166	16-VPT	gut	ak
16_ZEN_1_N1	3.43555	-3.47093	-1.7401	16-ZEN	gut	ak
16_ZEN_2_N1	3.52358	-3.47508	-1.92377	16-ZEN	gut	ak
16_ZEN_4_N1	3.39851	-3.15165	-1.63837	16-ZEN	gut	ak
17_VKL_11_1	0.887902	0.447816	0.183147	17-VKL	gut	eur
17_VKL_11_2	1.02224	0.996177	0.0766644	17-VKL	gut	eur
17_VKL_11_3	0.275215	1.18878	0.111744	17-VKL	gut	eur
17_VKL_8_1	0.885594	1.35762	0.211245	17-VKL	gut	eur
17_VKL_8_2	0.461751	1.26141	-0.148839	17-VKL	gut	eur
17_VKL_8_3	0.803339	1.01529	0.129274	17-VKL	gut	eur
17_VKL_9_1	0.92018	1.24423	0.210999	17-VKL	gut	eur
17_VKL_9_2	0.508297	0.626642	-0.0475494	17-VKL	gut	eur
17_VKL_9_3	0.182059	0.55772	0.263997	17-VKL	gut	eur
ALI5	-4.49794	-0.444195	-0.854439	ALI	gut	nam
ALI8	-4.30196	-0.225364	-0.878547	ALI	gut	nam
ASK4	-0.299117	-2.50444	0.151931	ASK	gut	nam
ASK5	-0.33881	-1.96009	0.103184	ASK	gut	nam
ASK6	-0.365191	-2.14879	0.211772	ASK	gut	nam
AWP26	1.77015	-0.63201	-0.0184092	AWP	gut	nam
AWP27	1.25399	-0.549783	0.178563	AWP	gut	nam
BCB21	-4.07761	0.944105	-1.85155	BCB	gut	nam
BCB28	-3.83494	0.671682	-1.76731	BCB	gut	nam
BCB30	-4.07553	0.356628	-1.70366	BCB	gut	nam
BEL1	-4.3411	-1.48262	-1.90084	BEL	gut	nam
BEL3	-4.44362	-0.965782	-0.752668	BEL	gut	nam
BEL4	-4.34235	-0.924081	-1.02269	BEL	gut	nam
BEP1	0.35162	-1.57779	-0.404219	BEP	gut	nam
BOG10	-0.553463	-1.34505	-0.781496	BOG	gut	nam
BOG5	-0.568391	-0.861889	-0.875567	BOG	gut	nam
BOG7	-0.530629	-1.17514	-0.796494	BOG	gut	nam
BSR131	-1.62775	-0.941046	-1.0007	BSR	gut	nam
BSR132	-1.38059	-0.656918	-1.07133	BSR	gut	nam
BSR21	-1.5444	-0.952925	-0.894201	BSR	gut	nam
BSR26	-1.89629	-1.4471	-1.23185	BSR	gut	nam
CAC1	-2.34533	-0.0227923	0.241747	CAC	gut	nam
CAC2	-2.40382	-1.01073	0.270127	CAC	gut	nam
CAN68	-3.50262	-0.231028	-0.550263	CAN	gut	nam
CAT11	-0.594423	-1.81104	-0.517664	CAT	gut	nam
CDR2	-4.31078	-1.10237	-1.42367	CDR	gut	nam
CDR4	-4.50948	-0.865947	-1.15045	CDR	gut	nam
CDR5	-4.05823	-0.903821	-1.12233	CDR	gut	nam
CLC2	-3.7832	-0.999827	-0.820198	CLC	gut	nam
CLC3	-3.2844	-0.741174	-1.26014	CLC	gut	nam
CLC4	-3.737	-1.13062	-1.42463	CLC	gut	nam
CRZ1	-3.21976	-0.611092	-0.807423	CRZ	gut	nam
CRZ4	-2.83624	-0.785954	-0.91598	CRZ	gut	nam
CVG10	-2.49153	0.449573	-1.03931	CVG	gut	nam
CVG19	-2.84201	1.09136	-1.74155	CVG	gut	nam
EAF2	-3.23726	-0.93138	-1.37373	EAF	gut	nam
EAF3	-3.59396	-1.2736	-1.23284	EAF	gut	nam
FEV11	-0.0528955	-2.83881	1.72839	FEV	gut	nam
FGP1	-4.39378	-1.04563	-1.67501	FGP	gut	nam
FGP3	-4.31007	-1.27183	-1.64942	FGP	gut	nam
FHS1	-2.08802	0.00972847	-0.803813	FHS	gut	nam
FHS2	-1.66657	-0.204681	-0.748005	FHS	gut	nam
FHS3	-1.5902	-1.21315	-0.711282	FHS	gut	nam
FRC1	-3.80788	-1.0037	-1.81427	FRC	gut	nam
FRC2	-3.97622	-0.464975	-1.87679	FRC	gut	nam
FRC3	-3.96367	-0.0210355	-1.70645	FRC	gut	nam
GEI11	-1.82431	0.415478	-1.73332	GEI	gut	nam
GEI12	-2.05282	-0.1821	-1.81493	GEI	gut	nam
HAM102	-2.34315	-4.3303	5.80299	HAM	gut	nam
HAM19	-2.48076	-4.28679	5.91135	HAM	gut	nam
HAM6	-2.56672	-4.25217	5.90801	HAM	gut	nam
HEC20	-2.08573	0.564204	-1.49287	HEC	gut	nam
HEC22	-1.954	0.648927	-1.6713	HEC	gut	nam
HEC23	-1.95624	0.370929	-1.93047	HEC	gut	nam
HOC17	-4.03033	0.627002	-1.77791	HOC	gut	nam
HOC25	1.91802	-1.76873	0.285232	HOC	gut	nam
HOC26	1.42995	-1.57891	0.670782	HOC	gut	nam
ICS24	0.454521	-2.71417	2.22168	ICS	gut	nam
IHR20	-2.6394	-0.848503	-0.741569	IHR	gut	nam
IHR8	-2.59373	-0.428108	-0.720783	IHR	gut	nam
IM10	0.0418835	-3.66555	1.73278	IM	gut	nam
IM6	0.154125	-2.65818	2.24418	IM	gut	nam
KAP1	-3.07973	-1.45943	-0.0192002	KAP	gut	nam
KIC1	-4.87461	-0.940238	-1.72915	KIC	gut	nam
KIC2	-4.82818	-0.93095	-2.2863	KIC	gut	nam
KIC3	-4.80446	-0.700704	-1.65778	KIC	gut	nam
KLM23	-0.387289	-2.10478	0.305412	KLM	gut	nam
KLM25	-0.435073	-1.87937	-0.0457788	KLM	gut	nam
LCC1	-0.841368	-1.38038	-0.517469	LCC	gut	nam
LCC2	-0.486052	-2.56545	-0.194771	LCC	gut	nam
LCC3	-0.613198	-1.6866	-0.448584	LCC	gut	nam
LMC12	-3.61098	-0.324596	-0.81202	LMC	gut	nam
LMC17	-2.25129	-0.118741	-0.445131	LMC	gut	nam
LMC22	-2.33038	-0.380188	-0.606202	LMC	gut	nam
LOR17	-3.50108	0.682443	-1.2373	LOR	gut	nam
LOR25	-3.43618	0.378196	-0.704777	LOR	gut	nam
LOR29	-3.46326	-0.028314	-1.10957	LOR	gut	nam
M2L4	-2.05983	-1.3271	0.198539	M2L	gut	nam
MCB2	-2.49089	-1.65968	0.359944	MCB	gut	nam
MCB3	-2.7564	-1.63333	0.201931	MCB	gut	nam
MCB4	-2.51139	-2.02705	0.247513	MCB	gut	nam
MED1	-3.98398	-1.08879	-1.15757	MED	gut	nam
MED3	-3.96892	-0.634114	-1.33717	MED	gut	nam
MIF1	-1.38328	-0.735371	-0.159476	MIF	gut	nam
MIY1	-1.23535	-1.03134	-0.670808	MIY	gut	nam
MIY2	-2.13586	-1.53615	-0.263788	MIY	gut	nam
MIY3	-1.76516	-1.04164	-0.488695	MIY	gut	nam
MUG1	-4.07553	-0.84544	-1.34922	MUG	gut	nam
MUG3	-4.00947	-0.937984	-1.27623	MUG	gut	nam
NFE1	-2.04397	-0.674298	-0.494356	NFE	gut	nam
NFE2	-1.10292	-0.754859	-0.0413586	NFE	gut	nam
NFE3	-1.60217	-1.22837	-0.167815	NFE	gut	nam
NKL15	1.08395	-1.74647	-0.249388	NKL	gut	nam
NKL2	0.957054	-1.25369	-0.284348	NKL	gut	nam
NOF1	-2.03534	-1.74063	-0.47008	NOF	gut	nam
OPB29	-1.8764	-0.110465	-1.69873	OPB	gut	nam
OPB3	-1.91314	0.00640031	-1.71135	OPB	gut	nam
OPB6	-1.99635	-0.000513795	-1.43102	OPB	gut	nam
ORO20	-3.89143	0.348958	-1.5244	ORO	gut	nam
ORO24	-4.1772	-0.476349	-1.19213	ORO	gut	nam
ORO31	-4.16985	-0.146306	-1.46015	ORO	gut	nam
ORO51	-3.46709	0.302962	-1.29173	ORO	gut	nam
ORO55	-3.98486	-0.0777172	-1.77185	ORO	gut	nam
OSW13	-2.10627	-0.641543	0.0178329	OSW	gut	nam
OSW25	-1.51576	-0.616615	-0.477537	OSW	gut	nam
OZF10	-3.55682	-0.0377819	-1.67923	OZF	gut	nam
OZF9	-3.28857	-0.0664035	-1.61026	OZF	gut	nam
PCL20	1.74414	-0.966738	-0.0687763	PCL	gut	nam
PCL3	1.89273	-0.74905	-0.209619	PCL	gut	nam
RFA12	1.08639	-2.9641	0.674778	RFA	gut	nam
RFA3	1.04408	-2.29596	1.05459	RFA	gut	nam
RGR15	-0.940193	-2.18962	-0.0880449	RGR	gut	nam
SCS1	-3.13455	-0.543345	-1.08362	SCS	gut	nam
SCS2	-3.91292	-1.13501	-1.3132	SCS	gut	nam
SGR2	-4.6447	-0.37521	-1.98867	SGR	gut	nam
SGR4	-3.94243	-0.789078	-2.37921	SGR	gut	nam
SGR5	-4.76781	-0.612375	-1.9837	SGR	gut	nam
SHC1	-4.63398	-1.33142	-1.60895	SHC	gut	nam
SHC2	-4.65644	-0.848526	-1.19163	SHC	gut	nam
SKZ27	-0.0149978	-0.693099	-0.366427	SKZ	gut	nam
SKZ38	0.33547	-0.87965	0.151818	SKZ	gut	nam
SKZ6	0.379137	-1.16819	0.00246659	SKZ	gut	nam
STB18	-4.02652	0.867746	-1.67099	STB	gut	nam
STB7	1.69956	-1.47524	0.441783	STB	gut	nam
SVH2	-0.80549	-0.94373	-0.401552	SVH	gut	nam
SVH4	-1.08774	-1.0069	-0.411273	SVH	gut	nam
SVH5	-1.08176	-1.28305	-0.343264	SVH	gut	nam
SWB19	-3.01546	0.55872	-2.00859	SWB	gut	nam
SWB36	-3.6099	0.820212	-2.27525	SWB	gut	nam
SWB38	-2.91835	0.475243	-1.95703	SWB	gut	nam
SWC17	-2.36688	-3.2928	2.42073	SWC	gut	nam
SWC18	-2.67421	-3.65453	3.20862	SWC	gut	nam
SWC24	-2.58569	-3.17439	4.07601	SWC	gut	nam
TAR3	-0.96417	-1.70582	-0.114249	TAR	gut	nam
TBR1	0.428736	-1.30001	-0.265446	TBR	gut	nam
TBR2	0.274919	-1.46577	0.491107	TBR	gut	nam
THR21	0.681308	-1.41348	0.372212	THR	gut	nam
TRR1	-3.18443	-0.465118	-0.111888	TRR	gut	nam
TRR2	-2.26559	-1.26001	-0.497463	TRR	gut	nam
TRR3	-2.12704	-1.13154	-0.212958	TRR	gut	nam
TSG21	0.969	-1.09137	-0.446855	TSG	gut	nam
TSG24	1.26379	-0.992799	-0.440421	TSG	gut	nam
TSG25	0.88975	-0.719821	-0.158673	TSG	gut	nam
WKY1	-1.70375	-1.61757	-0.629231	WKY	gut	nam
WKY2	-1.6009	-1.04642	-0.797542	WKY	gut	nam
WKY3	-1.44669	-0.800232	-0.477771	WKY	gut	nam
WMO2	-2.91608	-0.659687	-1.5125	WMO	gut	nam
WMO3	-4.02414	-0.709351	-1.61179	WMO	gut	nam
WPV2	-2.77162	0.657958	-1.56464	WPV	gut	nam
WTB16	-3.06315	0.637793	-2.0645	WTB	gut	nam
WTB18	-3.70857	0.869607	-1.95719	WTB	gut	nam
YJS3	-1.35119	-2.26176	-0.345719	YJS	gut	nam
YJS4	-1.31412	-1.86241	-0.544886	YJS	gut	nam

## Sheet: kmeans-Fig4
id	grp
10_MUK_21_N1	7
16_UNA_1_A5	1
16_VAL_14_N1	8
12_DUD_34_B	5
16_ALP_110_N1	8
16_VAT_3_N1	8
10_BAL_3_N1	7
16_FPA_22_N1	8
16_ICY_903_N1	1
MED1	2
14_MOO_3_N1	6
15_FLY_2_1	3
10_ABB_23_N1	7
MED3	2
LCC3	3
16_ANT_106_N1	8
LCC2	3
LCC1	3
13_EVI_33_N1	7
FEV11	3
13_EVI_33_N2	7
16_KCG_37_N1	8
PCL20	8
13_VFC_4_N2	8
13_DBL_1_1	7
10_CER_28_N1	6
13_VFC_4_N1	8
10_WOL_10_N1	7
16_ICY_904_N1	1
16_VCC_N1	8
16_KCG_61_N1	8
12_NEN_17	6
12_NEN_16	6
16_VPT_4_N1	8
11_DBL_19_N1	7
13_DRN_52_N1	6
MUG3	2
13_EVI_33_N3	7
MUG1	2
14_TIL_4_N1	7
SWC24	4
10_ETT_5_N1	7
15_FLY_3_3	3
16_KFC_5_N1	8
NFE1	3
15_FLY_3_2	3
15_FLY_3_1	3
16_SDP_24_N1	8
NFE2	3
16_VAL_13_N1	8
15_ELP_1_N1	6
MCB2	3
NFE3	3
HAM6	4
MCB3	3
10_QUA_10_N1	6
12_OTA_4_N2_B	5
HAM102	4
03_V153408_N1	8
MCB4	3
13_SKA_bulk_A4	4
03_V153408_N2	8
03_V153408_N3	8
10_QUA_8_N1	6
10_BAL_2_N1	7
02_V142998_3_N1	8
13_BKN_54_N1	6
16_SZA_88_N1	8
11_DBL_19_N2_B	7
SWC18	4
SWC17	4
CVG19	5
10_ABB_22_N1	7
CVG10	5
14_MOO_11_N1	6
16_AKC_41_N1	1
16_PTL_7_D	1
14_MOO_5_N1	6
16_PTL_7_E	1
16_PTL_7_F	1
15_ELP_3_N1	6
16_VPT_3_N1	8
11_DBL_1_N1	7
SCS1	2
SCS2	2
16_DCR_9_N1	8
13_BRA_54_N1	6
IHR20	3
16_SZA_86_N1	8
13_BKN_52_N1	6
15_ELP_2_N1	6
10_NIN_1_N1	6
14_CRO_9_N1	7
LMC12	2
16_ALP_109_N1	8
OSW13	5
16_UGC_2_N1	1
LMC17	3
16_ICY_901_N1	1
13_AMB_bulk_A3	6
15_FLY_1_3	3
ASK5	3
15_FLY_1_2	3
ASK6	3
15_FLY_1_1	3
WKY1	3
ASK4	3
WKY2	3
WKY3	3
16_ZEN_4_N1	1
10_TOM_9_N1	7
13_DRN_53_N1	6
LMC22	3
BEL4	2
BEL3	2
OSW25	5
OPB29	5
BEL1	2
10_ABB_10_N1	7
10_DUM_1_N1	7
NKL15	3
15_SNB_2_2	7
15_SNB_2_3	7
15_SNB_2_1	7
16_AMS_32_N1	1
16_PEW_2_D	1
16_KFC_30_N1	8
14_TIL_6_N1	7
16_PEW_2_E	1
14_DAL_8_N1	6
11_09_DBL_5_1	7
10_BOD_7_N1	6
WTB16	5
10_CER_26_N1_B	6
WTB18	5
13_BRA_5_N1	6
TSG21	8
AWP26	8
AWP27	8
TBR2	3
10_AYR_13_N1	7
TBR1	3
TSG24	8
TSG25	8
10_QUA_6_N1	6
13_KAK_N1	6
14_LAG_35_A	7
CAC2	3
13_KAK_N2	6
CAC1	3
13_KAK_N3	6
13_KAK_N4	6
16_UGC_1_N1	1
TRR3	3
YJS3	3
TRR2	3
TRR1	3
YJS4	3
16_LAU_3_N1	1
SHC2	2
15_SNB_3_3	7
10_CER_25_N1	6
15_SNB_3_1	7
SHC1	2
15_SNB_3_2	7
16_AMS_10_N1_B	1
14_BRI_14_N3	7
14_BRI_14_N2	7
10_HOU_13_N1	7
11_09_DBL_4_2	7
RFA3	3
16_PTR_8_N1	1
13_FER_N4	7
13_FER_N2	7
11_09_DBL_5_3	7
13_FER_N1	7
TAR3	3
10_SEL_1_N1	7
BEP1	3
10_ETT_8_N1	7
16_DHS_22_A2	1
16_SLS_48_N1	1
10_COL_31_N1	7
16_KFC_19_N1	8
16_ANT_107_N1	8
11_09_DBL_3_1b	7
11_DBL_1_1	7
10_BAL_24_N1	7
M2L4	3
11_DBL_1_2	7
KAP1	2
13_KAK_bulk_A1	6
14_BOG_5_N1	6
16_VAL_15_N1	8
13_DRN_51_N1	6
MIY1	3
MIY2	3
MIY3	3
14_DAL_9_N1	6
16_FPA_44_N1	8
11_DBL_19_N1_B	7
SWB19	5
CAN68	2
LOR17	5
BOG7	3
BOG5	3
15_SNB_1_3	7
15_SNB_1_1	7
15_SNB_1_2	7
10_HAM_24_N1	6
10_SEL_2_N1	7
BSR132	3
BSR131	3
14_BRI_14_N3_B	7
16_VPT_5_N1	8
BCB21	5
14_HUN_1_N1	6
LOR29	5
BCB28	5
LOR25	5
16_DHS_22_N1_B	1
14_GLA_2_N1	7
14_GLA_2_N3	7
OPB6	5
14_GLA_2_N2	7
02_V142998_7_N2	8
02_V142998_7_N1	8
OPB3	5
14_CAR_N4	6
10_WOL_1_N1	7
SWB38	5
14_CAR_N3	6
SWB36	5
10_CER_26_N1	6
BCB30	5
14_CAR_N1	6
13_AMB_N4	6
14_BOG_4_N1	6
16_MFM_200_N1	8
13_AMB_N1	6
10_DBL_14	7
13_AMB_N2	6
10_COL_35_N1	7
13_AMB_N3	6
NOF1	3
KLM23	3
KLM25	3
KIC3	2
KIC2	2
KIC1	2
16_UNA_2_N1	1
ORO55	2
ORO51	2
11_09_DBL_1_3	7
11_09_DBL_1_2	7
11_09_DBL_1_1	7
16_PTR_6_N1	1
16_FOS_2_N1	8
14_HUN_3_N1	6
13_MOS_N1	6
10_MUK_26_N1	6
15_OTO_2_2	4
13_MOS_N2	6
15_OTO_2_1	4
11_09_DBL_4_3b	7
15_OTO_2_3	4
10_TU6_6_N1	6
16_CTA_28_N1	8
14_LAG_39_A	7
10_HAM_29_N1	6
10_HAM_29_N2	6
13_MOS_N3	6
FRC2	2
13_MOS_N4	6
FRC1	2
14_DEA_1_N1	7
FRC3	2
10_ALA_7_N1	7
FGP1	2
14_TCO_1_N2_B	7
FGP3	2
12_DUD_44_N3_B	5
10_TU6_7_N1	7
16_PTR_5_N1	1
16_PTR_5_N2	1
15_BAS_2_3	4
14_STI_20_N2	6
14_STI_20_N1	6
SKZ38	3
ORO31	2
14_STI_9_N1	6
CDR5	2
CDR4	2
10_DUR_1_N1	6
CDR2	2
ICS24	3
IM10	3
15_OTO_1_1	4
ALI8	2
15_OTO_1_3	4
15_OTO_1_2	4
12_DUD_32_N5_B	5
CLC4	2
CLC3	2
CLC2	2
EAF2	2
ALI5	2
EAF3	2
STB7	8
15_BAS_1_1	4
ORO24	2
SKZ27	3
15_BAS_1_3	4
15_BAS_1_2	4
10_SEL_3e_N1	7
12_DUD_32_N5	5
ORO20	2
14_TCO_1_N1	7
16_CTA_27_N1	8
GEI11	5
10_ALA_5_N1	7
GEI12	5
10_MUK_25_N1	6
12_CHR_8_N1_B	5
10_DUM_16_N1	7
10_TU6_5_N1	7
16_EBR_63_N1	1
14_DAL_24_N1	6
15_BAS_3_3	4
15_BAS_3_2	4
11_DBL_7_N1	7
10_COL_45_N1	7
11_09_DBL_3_3	7
11_09_DBL_3_1	7
10_DUR_3_N1	6
FHS1	3
16_SLS_47_N1	1
FHS2	3
FHS3	3
16_FPA_26_N1	8
10_TOM_3_N1	7
11_09_DBL_4_4	7
11_09_DBL_4_3	7
SVH4	3
16_DHS_24_N1	1
SVH2	3
16_UNA_1_N1	1
15_BAS_2_2	4
15_BAS_2_1	4
10_HOU_16_N1	7
14_TCO_3_N1	7
SVH5	3
10_NIN_23_N1	6
16_LAU_7_N1	1
16_SDP_32_N1	8
16_PTL_302_N1	1
16_PTL_302_N2	1
PCL3	8
12_CHR_13_N1	6
16_SLS_46_N1	1
16_MFM_107_N1	8
16_OSO_4_N1	8
10_ETT_9_N1	7
11_09_DBL_2_3	7
11_09_DBL_2_2	7
14_MAR_17_N1	7
16_FOS_4_N1	8
16_KCG_10_N1	8
11_09_DBL_3_4	7
13_BRA_10_N1	6
13_MOS_bulk_A1	6
16_SDP_6_N1	8
14_MAR_17_N2_B	7
15_BAS_3_1	4
14_DEA_3_N1	6
BOG10	3
RGR15	3
13_VFC_1_N1	8
WPV2	5
14_MAR_17_N2	7
10_ESH_1_N1	6
10_ESH_1_N2	6
14_MAR_17_N3	7
16_VCC_2_N1	8
12_OTA_1_N1_B	5
16_OSO_3_N1	8
13_SKA_N1	4
WMO2	2
WMO3	2
10_WOL_18_N1	7
16_AKC_14_N1	1
13_SKA_N4	4
13_SKA_N3	4
10_AYR_18_N1	7
HOC25	8
16_EBR_61_N1	1
16_DHS_23_N1	1
SGR4	2
STB18	5
SGR5	2
SGR2	2
SKZ6	3
16_VAT_5_N1	8
HOC17	5
10_ALA_4_N1	7
16_CTA_26_N1	8
MIF1	3
16_FOS_10_N1	8
00_ATT_N3	1
00_ATT_N2	1
00_ATT_N1	1
13_VFC_2_N1	8
14_CRO_11_N1	7
14_TIL_1_N1	6
10_NIN_5_N1	6
HOC26	8
16_ALP_117_N1	8
HAM19	4
12_DUD_44_N2_B	5
17_VKL_9_1	7
17_VKL_9_2	7
13_LOM_35_N2	7
17_VKL_9_3	7
13_LOM_35_N1	7
10_BOD_3_N1	6
16_OSO_2_N1	8
IM6	3
CAT11	3
OZF10	5
13_BKN_55_N1	6
IHR8	3
16_ZEN_2_N1	1
HEC22	5
HEC23	5
HEC20	5
14_DEA_5_N1	7
10_ESH_2_N1	6
NKL2	3
16_SZA_90_N1	8
17_VKL_8_1	7
16_ZEN_1_N1	1
RFA12	3
17_VKL_8_2	7
17_VKL_8_3	7
14_LAG_6_B	7
14_HUN_6_N1	6
16_AMS_38_N1	1
12_DUD_44_N1_B	5
10_HOU_2_N1	7
10_QUA_8_N2_B	6
16_PTR_5_A3	1
16_ANT_102_N1	8
CRZ4	2
17_VKL_11_3	7
10_DUR_5_N1	6
17_VKL_11_2	7
14_CRO_10_N1	7
CRZ1	2
10_DUM_4_N1	7
THR21	3
16_DCR_10_N1	8
17_VKL_11_1	7
10_AYR_19_N1	7
BSR21	3
16_VCC_4_N1	8
16_VCC_4_N2	8
BSR26	3
13_LOM_34_N1	7
16_UNA_3_N1	1
16_VAT_6_N1	8
16_EBR_59_N1	1
16_LAU_9_N1	1
OZF9	5
10_BOD_2_N1	6
